# Supplementary material for: Association of Body Condition Score with Ultrasound Measurements of Backfat and Longissimus Dorsi Muscle Thickness in Periparturient Holstein Cows
Source: Animals (Basel). 2021 Mar 15;11(3):818. doi: 10.3390/ani11030818 (PMC8000758; doi:10.3390/ani11030818)
Supplement: Supplementary file 1 [file animals-11-00818-s001.zip]

Archive with 1 entries (1 files):
- animals-1130071-supplementary.xlsx
