# Supplementary material for: Association of Body Condition Score with Ultrasound Measurements of Backfat and Longissimus Dorsi Muscle Thickness in Periparturient Holstein Cows
Source: Animals (Basel). 2021 Mar 15;11(3):818. doi: 10.3390/ani11030818 (PMC8000758; doi:10.3390/ani11030818)
Supplement: Supplementary file 1 [file animals-11-00818-s001.zip › animals-1130071-supplementary.xlsx]

## Sheet: Sheet1
Herd	Cow	Parity	Time-points	Period: Dry (1) Fresh (2)	BCS	BFT (mm)	LDT (mm)
A	1	5	-45	1	3.5	13.2	34.4
A	1	5	-21	1	3.75	18.8	37.2
A	1	5	-7	1	3.75	18.2	35.2
A	1	5	0	2	3.5	18.4	40
A	1	5	7	2	3.25	16.8	36.8
A	1	5	21	2	3.25	16	38.4
A	1	5	28	2	3	12.8	34
A	2	4	-45	1	2.5	7.8	29
A	2	4	-21	1	2.75	9.2	28.2
A	2	4	-7	1	2.75	8.4	24
A	2	4	0	2	2.5	8.4	27.6
A	2	4	7	2	2.5	9.6	20
A	2	4	21	2	2.25	8.8	17.2
A	2	4	28	2	2.25	8.4	19.2
A	3	2	-45	1	3	8.4	21.6
A	3	2	-21	1	3	9.8	29.6
A	3	2	-7	1	3	8.8	30.8
A	3	2	0	2	3	9.6	25.6
A	3	2	7	2	3	8	23.2
A	3	2	21	2	2.75	10.4	20
A	3	2	28	2	2.75	12	18.9
A	4	3	-45	1	3	9.2	22.8
A	4	3	-21	1	3	14	32.8
A	4	3	-7	1	3	15.6	28.4
A	4	3	0	2	3	10.4	26.8
A	4	3	7	2	3	14.8	26.4
A	4	3	21	2	2.75	11.2	18
A	4	3	28	2	2.75	12.4	23.2
A	5	2	-45	1	2.5	10.4	21
A	5	2	-21	1	2.75	8	32.4
A	5	2	-7	1	3.25	13.6	25
A	5	2	0	2	2.75	8.8	25.2
A	5	2	7	2	3	9.2	27.2
A	5	2	21	2	2.5	6.8	18.8
A	5	2	28	2	2.5	8.8	22
A	6	4	-45	1	3.5	10.5	35.5
A	6	4	-21	1	3.5	16	40
A	6	4	-7	1	3.5	15.6	36.4
A	6	4	0	2	3	13.6	32.4
A	6	4	7	2	3	11.2	32
A	6	4	21	2	3	12.8	26.8
A	6	4	28	2	3	12	27.2
A	7	2	-45	1	3.5	9.6	29
A	7	2	-21	1	3.25	10.4	35.6
A	7	2	-7	1	3.25	12	36.8
A	7	2	0	2	3	9.2	31.2
A	7	2	7	2	3	10	31.2
A	7	2	21	2	3	9.6	30
A	7	2	28	2	2.75	12.4	29.6
A	8	6	-45	1	2.5	7.8	18
A	8	6	-21	1	3	12.8	30
A	8	6	-7	1	3	13.2	29.6
A	8	6	0	2	3	9.2	24.8
A	8	6	7	2	2.75	8.8	22.4
A	8	6	21	2	2.75	10	18.8
A	8	6	28	2	2.75	8.8	24
A	9	2	-45	1	3	10.6	31.6
A	9	2	-21	1	3.25	14	28.8
A	9	2	-7	1	3	16.4	37.2
A	9	2	0	2	3.25	13.6	26.8
A	9	2	7	2	3	11.6	28
A	9	2	21	2	3	13.2	30.4
A	9	2	28	2	3	14.4	25.6
A	10	2	-45	1	3	10.1	23.6
A	10	2	-21	1	3	11.2	43.2
A	10	2	-7	1	3	12	40.8
A	10	2	0	2	3	8.8	34.8
A	10	2	7	2	3	8.8	26
A	10	2	21	2	2.75	9.2	30.4
A	10	2	28	2	3	9.2	30
A	11	2	-45	1	3	8.2	29
A	11	2	-21	1	3	9.2	37.6
A	11	2	-7	1	3	11.6	31.6
A	11	2	0	2	3	11.6	32
A	11	2	7	2	3	8.8	32.4
A	11	2	21	2	2.75	8.8	22.4
A	11	2	28	2	2.75	12	30
A	12	2	-45	1	3.75	18.5	40.5
A	12	2	-21	1	4	24.4	52.6
A	12	2	-7	1	3.75	20	53
A	12	2	0	2	3.75	19.6	50.8
A	12	2	7	2	3.5	16	49.6
A	12	2	21	2	3.5	15.6	35.6
A	12	2	28	2	3.5	18.4	44.8
A	13	4	-45	1	3.25	12.4	31.5
A	13	4	-21	1	3.25	13.2	33.2
A	13	4	-7	1	3.25	15.6	42.8
A	13	4	0	2	3	10.4	25.2
A	13	4	7	2	3	10.4	31.2
A	13	4	21	2	2.75	8.8	23.2
A	13	4	28	2	3	13.2	22.8
A	14	3	-45	1	3.5	17	33
A	14	3	-21	1	3.5	19.6	35.2
A	14	3	-7	1	3.5	20.4	33.6
A	14	3	0	2	3.5	20.4	35.6
A	14	3	7	2	3	10.8	25.2
A	14	3	21	2	2.75	11.6	25.2
A	14	3	28	2	2.75	12	25.6
A	15	2	-45	1	3.5	10.5	31
A	15	2	-21	1	3.25	11.2	37.2
A	15	2	-7	1	3	11.2	37.6
A	15	2	0	2	3	8.4	38.4
A	15	2	7	2	3	10	35.2
A	15	2	21	2	2.75	8.4	24.8
A	15	2	28	2	2.5	7.2	24
A	16	5	-45	1	3.25	11.6	36.4
A	16	5	-21	1	3.5	13.4	43.2
A	16	5	-7	1	3.75	16	52.4
A	16	5	0	2	3.5	10.8	45.2
A	16	5	7	2	3.25	12.8	42.8
A	16	5	21	2	3	11.6	28.4
A	16	5	28	2	3	16	31.6
A	17	3	-45	1	3	11.4	29.2
A	17	3	-21	1	3	11.6	26.4
A	17	3	-7	1	2.75	10.8	23.6
A	17	3	0	2	2.75	8.4	24.8
A	17	3	7	2	2.5	8.4	20.8
A	17	3	21	2	2.5	6.8	18.8
A	17	3	28	2	2.5	8.8	21.2
A	18	2	-45	1	2.5	8.2	27.6
A	18	2	-21	1	2.75	9.4	31.6
A	18	2	-7	1	2.75	7.6	32
A	18	2	0	2	2.75	10.4	30
A	18	2	7	2	2.5	6.4	24.4
A	18	2	21	2	2.5	12.8	19.2
A	18	2	28	2	2.5	8	26.8
A	19	2	-45	1	2.5	8.8	30.4
A	19	2	-21	1	3	8.4	35.6
A	19	2	-7	1	3	8.8	36
A	19	2	0	2	3	7.2	28.8
A	19	2	7	2	2.5	7.2	26
A	19	2	21	2	2.75	11.2	19.6
A	19	2	28	2	2.75	11.2	25.2
A	20	2	-45	1	3.75	15.6	50.4
A	20	2	-21	1	3.25	13.2	48.8
A	20	2	-7	1	3.5	13.6	46.8
A	20	2	0	2	3.5	12.4	49.2
A	20	2	7	2	3.5	14	50.8
A	20	2	21	2	3.25	11	36.4
A	20	2	28	2	3.25	11.6	48.8
A	21	6	-45	1	2.75	10	32.4
A	21	6	-21	1	3.25	15.6	40
A	21	6	-7	1	2.75	8	38
A	21	6	0	2	2.5	6.8	25.6
A	21	6	7	2	2.5	6.2	26.8
A	21	6	21	2	2.5	14.8	24.8
A	21	6	28	2	2.5	14.8	22.8
A	22	2	-45	1	3	7	26.8
A	22	2	-21	1	3	12	32.8
A	22	2	-7	1	3	10.8	23.6
A	22	2	0	2	3	9.6	24
A	22	2	7	2	3	10.3	22
A	22	2	21	2	2.25	6	18.4
A	22	2	28	2	2	7.2	16.4
A	23	2	-45	1	3	9.6	29.3
A	23	2	-21	1	3.25	16.8	30.8
A	23	2	-7	1	3	12.4	30
A	23	2	0	2	3	12.4	24.4
A	23	2	7	2	2.75	10.8	28
A	23	2	21	2	2.5	8.4	28
A	23	2	28	2	2.5	7.2	24
A	24	2	-45	1	3	8.8	30
A	24	2	-21	1	3	12.4	38
A	24	2	-7	1	3	9.6	38.8
A	24	2	0	2	3	10.4	32
A	24	2	7	2	3	10.8	26.8
A	24	2	21	2	2.75	7.6	21.6
A	24	2	28	2	2.5	8.4	25.2
A	25	6	-45	1	3	12.8	32.8
A	25	6	-21	1	3	11.2	33.6
A	25	6	-7	1	3.25	16.8	29.6
A	25	6	0	2	3	14	26.8
A	25	6	7	2	3	16	33.6
A	25	6	21	2	2.75	9.2	29.2
A	25	6	28	2	2.75	12.4	18.8
A	26	5	-45	1	2.5	6.4	26.4
A	26	5	-21	1	2.75	9.4	30
A	26	5	-7	1	2.5	8.8	28.8
A	26	5	0	2	2.75	8.8	32
A	26	5	7	2	2.5	9.2	28.2
A	26	5	21	2	2.25	6.8	21.2
A	26	5	28	2	2.25	7.2	20
A	27	4	-45	1	2.25	5.8	34.4
A	27	4	-21	1	2.5	9.6	37.2
A	27	4	-7	1	2.75	10.4	38.4
A	27	4	0	2	2.75	9.6	40.8
A	27	4	7	2	2.75	8.8	28
A	27	4	21	2	2	7.2	16.8
A	27	4	28	2	2	6	14.8
A	28	4	-45	1	2.75	10.4	26.8
A	28	4	-21	1	3	15.6	34.4
A	28	4	-7	1	3.25	10.8	24.8
A	28	4	0	2	3.25	13.2	28.4
A	28	4	7	2	2.75	9.2	18.6
A	28	4	21	2	2.25	8	21.2
A	28	4	28	2	2	7.6	15.6
A	29	4	-45	1	3	12.4	34.4
A	29	4	-21	1	3.25	10.4	30
A	29	4	-7	1	3	13.6	35.2
A	29	4	0	2	3.25	10	39.2
A	29	4	7	2	2.5	8.8	26
A	29	4	21	2	2	7.6	18.4
A	29	4	28	2	2	6.8	16.8
A	30	3	-45	1	3.75	17.6	44
A	30	3	-21	1	3.5	15.6	44
A	30	3	-7	1	3.5	18	38.4
A	30	3	0	2	3.25	14.2	38.4
A	30	3	7	2	3.25	14.8	36.8
A	30	3	21	2	-	-	-
A	30	3	28	2	3	11.6	25.2
A	31	2	-45	1	2.75	8.4	33.2
A	31	2	-21	1	3.25	11.6	34.8
A	31	2	-7	1	3.25	12	25.6
A	31	2	0	2	3.25	11.2	34.8
A	31	2	7	2	3	9.2	30.8
A	31	2	21	2	-	-	-
A	31	2	28	2	2.75	8	23.2
A	32	2	-45	1	2.5	7.2	29.6
A	32	2	-21	1	3	9.2	33.2
A	32	2	-7	1	2.75	12	30.8
A	32	2	0	2	2.75	13.2	33.2
A	32	2	7	2	2.75	6.8	26.4
A	32	2	21	2	-	-	-
A	32	2	28	2	2.5	8.4	22.8
B	33	2	-45	1	2.5	6.8	19.6
B	33	2	-21	1	2.75	7.2	24.4
B	33	2	-7	1	2.75	9.2	22.4
B	33	2	0	2	2.75	7.6	26
B	33	2	7	2	2.5	6.4	25.2
B	33	2	21	2	2.25	7.2	24.4
B	33	2	28	2	2.5	7.5	26
B	34	3	-45	1	3.75	19.6	30
B	34	3	-21	1	4	20.4	32
B	34	3	-7	1	4	22	30
B	34	3	0	2	3.75	17.6	32
B	34	3	7	2	3.75	16	34.8
B	34	3	21	2	3.5	15.8	31.6
B	34	3	28	2	3.5	14.4	31.2
B	35	3	-45	1	3.75	23.2	35.6
B	35	3	-21	1	3.5	18.8	36.8
B	35	3	-7	1	3.5	16.8	37.6
B	35	3	0	2	3.25	15.2	33.2
B	35	3	7	2	3	14	29.6
B	35	3	21	2	2.75	10.4	24.8
B	35	3	28	2	2.75	9.6	21.2
B	36	3	-45	1	3.25	11.6	34.8
B	36	3	-21	1	3.75	18	40.4
B	36	3	-7	1	3.75	18.4	39.6
B	36	3	0	2	3.75	19.6	34.8
B	36	3	7	2	3.5	18	34
B	36	3	21	2	3.25	16.4	29.2
B	36	3	28	2	3.25	13.2	29.2
B	37	3	-45	1	3	12	22
B	37	3	-21	1	3	11.2	21.6
B	37	3	-7	1	3	12.8	18.4
B	37	3	0	2	2.75	12.8	20.8
B	37	3	7	2	2.75	11.2	20.4
B	37	3	21	2	2.5	7.6	15.6
B	37	3	28	2	2.5	6.8	15.8
B	38	3	-45	1	2.5	8.8	16
B	38	3	-21	1	2.5	8.5	21.5
B	38	3	-7	1	-	-	-
B	38	3	0	2	2.5	8.4	15.2
B	38	3	7	2	2.25	6.8	12.8
B	38	3	21	2	2.25	6.8	13.2
B	38	3	28	2	2.25	6.2	14.8
B	39	2	-45	1	3	14.8	22.8
B	39	2	-21	1	3	12	18.4
B	39	2	-7	1	3	12.8	18.4
B	39	2	0	2	3	11.2	25.6
B	39	2	7	2	2.75	10.4	18
B	39	2	21	2	2.5	8	16
B	39	2	28	2	2.25	6.8	14.8
B	40	2	-45	1	2.5	7.2	24.8
B	40	2	-21	1	2.75	9.2	28
B	40	2	-7	1	3	10.8	24
B	40	2	0	2	2.75	9.2	26.8
B	40	2	7	2	2.5	8.4	19.2
B	40	2	21	2	2.5	7.2	14.8
B	40	2	28	2	2.5	7.2	18.8
B	41	2	-45	1	3.5	17.2	36.4
B	41	2	-21	1	3.75	18	36
B	41	2	-7	1	3.5	16.8	31.6
B	41	2	0	2	3.25	16	31.6
B	41	2	7	2	3	15.2	28.8
B	41	2	21	2	3	10.8	25.2
B	41	2	28	2	2.75	8.4	19.2
B	42	3	-45	1	3.75	17	29.5
B	42	3	-21	1	4	19	36.5
B	42	3	-7	1	4	19.2	34
B	42	3	0	2	3.75	17.2	28.8
B	42	3	7	2	3.5	15.6	27.6
B	42	3	21	2	3	10.4	20.8
B	42	3	28	2	2.75	8	21.2
B	43	3	-45	1	2.5	8.8	26.4
B	43	3	-21	1	2.75	9.2	26.8
B	43	3	-7	1	3	11.6	30
B	43	3	0	2	3	10.8	28
B	43	3	7	2	2.75	10	28
B	43	3	21	2	3	8.8	28.8
B	43	3	28	2	2.75	7.2	28.8
B	44	3	-45	1	2.75	11.6	26
B	44	3	-21	1	3	11.2	29.2
B	44	3	-7	1	-	-	-
B	44	3	0	2	2.75	8.8	26
B	44	3	7	2	2.5	8	19.2
B	44	3	21	2	2.5	6.8	19.2
B	44	3	28	2	2.25	6.4	21.2
B	45	8	-45	1	3	12.4	31.6
B	45	8	-21	1	2.75	11.6	24
B	45	8	-7	1	2.75	11.2	21.6
B	45	8	0	2	2.75	10.4	22.8
B	45	8	7	2	2.75	8	18
B	45	8	21	2	2.75	8.8	18
B	45	8	28	2	2.5	7.6	16.8
B	46	2	-45	1	2.75	9.6	20
B	46	2	-21	1	3	14.4	26.8
B	46	2	-7	1	3	13	24
B	46	2	0	2	2.75	11.2	27.6
B	46	2	7	2	2.75	10.4	26.4
B	46	2	21	2	2.75	8.5	24
B	46	2	28	2	2.75	8.8	19.2
B	47	2	-45	1	2.5	7.2	19.6
B	47	2	-21	1	2.5	7.2	21.6
B	47	2	-7	1	2.75	9	14.5
B	47	2	0	2	2.5	9.2	19.2
B	47	2	7	2	2.5	7.2	13.2
B	47	2	21	2	2.5	6.4	15.5
B	47	2	28	2	2.25	7.6	18
B	48	4	-45	1	3.25	10.8	33.6
B	48	4	-21	1	3.25	12	29.2
B	48	4	-7	1	3.25	13	30.5
B	48	4	0	2	2.75	8.8	24
B	48	4	7	2	-	-	-
B	48	4	21	2	-	-	-
B	48	4	28	2	-	-	-
B	49	2	-45	1	2.75	9.2	16.8
B	49	2	-21	1	2.75	8.4	17.6
B	49	2	-7	1	-	-	-
B	49	2	0	2	2.5	7.6	20.8
B	49	2	7	2	2.5	7.6	14.8
B	49	2	21	2	2.5	7.2	17.6
B	49	2	28	2	2.5	8	16.5
B	50	3	-45	1	2.5	7.2	28.4
B	50	3	-21	1	2.75	12.4	30
B	50	3	-7	1	2.5	7.2	18.8
B	50	3	0	2	2.25	8	18
B	50	3	7	2	2.25	6	16
B	50	3	21	2	2.25	6.8	15.2
B	50	3	28	2	2.25	8	14.4
B	51	5	-45	1	3.5	16.4	32.8
B	51	5	-21	1	3.75	19.6	39.2
B	51	5	-7	1	3.75	24	32
B	51	5	0	2	3.75	23.2	30.4
B	51	5	7	2	3.5	20.8	23.6
B	51	5	21	2	3	15.6	19.2
B	51	5	28	2	2.75	11.5	19
B	52	3	-45	1	3.75	20.8	35.8
B	52	3	-21	1	3.5	18	30.8
B	52	3	-7	1	3.5	18	39.6
B	52	3	0	2	3.5	17	27.4
B	52	3	7	2	3.25	16	23.6
B	52	3	21	2	3	13.2	19.6
B	52	3	28	2	2.75	8.8	18.8
B	53	2	-45	1	3.25	11.2	34
B	53	2	-21	1	3.5	20.4	32.4
B	53	2	-7	1	3.5	18.8	30
B	53	2	0	2	3.5	17	30.5
B	53	2	7	2	3.25	16.8	26
B	53	2	21	2	3	13.2	20.8
B	53	2	28	2	2.75	11.6	20.4
B	54	2	-45	1	3	8	24.4
B	54	2	-21	1	3	12.4	27.6
B	54	2	-7	1	2.75	11.2	24.4
B	54	2	0	2	2.5	7.6	21.2
B	54	2	7	2	2.75	8	17.6
B	54	2	21	2	2.5	7.2	18.8
B	54	2	28	2	2.5	8.8	18
B	55	2	-45	1	3	10.8	18.8
B	55	2	-21	1	3	11.2	16.4
B	55	2	-7	1	3	10.4	24.4
B	55	2	0	2	2.75	10.5	17
B	55	2	7	2	-	-	-
B	55	2	21	2	-	-	-
B	55	2	28	2	-	-	-
B	56	2	-45	1	3	12.4	17.6
B	56	2	-21	1	2.75	9.2	25.2
B	56	2	-7	1	2.75	9.2	26.8
B	56	2	0	2	2.75	8.4	24
B	56	2	7	2	2.75	8.8	22.4
B	56	2	21	2	2.5	7.2	20
B	56	2	28	2	2.75	9.2	21.2
B	57	2	-45	1	2.5	8.4	20.8
B	57	2	-21	1	3	13.6	29.6
B	57	2	-7	1	2.75	10.8	20.8
B	57	2	0	2	2.5	11.6	15.6
B	57	2	7	2	2.5	8	16.8
B	57	2	21	2	2.5	8.4	18.4
B	57	2	28	2	2.75	8.8	19.6
B	58	2	-45	1	2.75	8.4	27.2
B	58	2	-21	1	3.25	12.8	27.6
B	58	2	-7	1	2.75	8.8	26.8
B	58	2	0	2	3	11.5	23.5
B	58	2	7	2	2.5	7.2	20.4
B	58	2	21	2	2.5	7.6	18.4
B	58	2	28	2	2.5	8.4	17.6
B	59	3	-45	1	2.5	7.2	18.4
B	59	3	-21	1	2.25	8.8	17.6
B	59	3	-7	1	2.5	8	17.6
B	59	3	0	2	2.5	8	17.5
B	59	3	7	2	2.25	6.8	14.4
B	59	3	21	2	2	6.4	12.8
B	59	3	28	2	2.25	7.6	14.4
B	60	3	-45	1	3.25	16.8	32.4
B	60	3	-21	1	3.25	16.8	36.4
B	60	3	-7	1	3	13.6	32.4
B	60	3	0	2	3	15.6	24.4
B	60	3	7	2	2.75	12.4	20.8
B	60	3	21	2	2.75	9.6	20.8
B	60	3	28	2	2.5	8	21.6
B	61	2	-45	1	3.25	16.4	33.6
B	61	2	-21	1	3.25	15.6	33.6
B	61	2	-7	1	-	-	-
B	61	2	0	2	3	14	27.6
B	61	2	7	2	3	13.5	18.5
B	61	2	21	2	3	11.6	18.8
B	61	2	28	2	3	10.4	18.8
B	62	2	-45	1	3	13.8	24.8
B	62	2	-21	1	3	16.4	22.4
B	62	2	-7	1	3.25	13.6	22
B	62	2	0	2	3	13.2	19.6
B	62	2	7	2	3	12.4	15.6
B	62	2	21	2	2.5	10	13
B	62	2	28	2	2.5	9.6	12.4
B	63	2	-45	1	3.25	11.8	28.8
B	63	2	-21	1	3.5	16.8	38.8
B	63	2	-7	1	3	13.6	34.8
B	63	2	0	2	3	14.4	31.2
B	63	2	7	2	3	13.5	26
B	63	2	21	2	3	12.4	26.4
B	63	2	28	2	3	13.2	25.2
B	64	4	-45	1	3.5	12.4	31.6
B	64	4	-21	1	4	26.4	38.4
B	64	4	-7	1	4	25.6	36
B	64	4	0	2	3.5	21.6	30
B	64	4	7	2	3.5	20.8	23.2
B	64	4	21	2	3.25	15.6	20
B	64	4	28	2	3	12.8	23.2
B	65	3	-45	1	3	12.8	25.2
B	65	3	-21	1	3	13.2	27.2
B	65	3	-7	1	3	12.4	22.4
B	65	3	0	2	2.75	10.8	22.2
B	65	3	7	2	2.5	10	23.2
B	65	3	21	2	2.5	8.4	23.6
B	65	3	28	2	2.5	7.2	19.2
B	66	2	-45	1	3.25	11.6	25.2
B	66	2	-21	1	3.25	14.8	25.6
B	66	2	-7	1	3	13.6	24.8
B	66	2	0	2	2.75	12.8	22.4
B	66	2	7	2	2.75	11.6	20.4
B	66	2	21	2	2.5	7.6	16.4
B	66	2	28	2	2.5	6.8	13.6
B	67	2	-45	1	2.5	6	19.6
B	67	2	-21	1	2.75	8.4	28.4
B	67	2	-7	1	-	-	-
B	67	2	0	2	2.5	7.6	22.8
B	67	2	7	2	2.25	7	21.5
B	67	2	21	2	2.25	8	16.8
B	67	2	28	2	2.25	7.2	19.6
B	68	4	-45	1	3	9.2	24.8
B	68	4	-21	1	3	12.8	24.4
B	68	4	-7	1	3	13.2	26
B	68	4	0	2	2.75	10	21.2
B	68	4	7	2	2.75	8	20.8
B	68	4	21	2	2.5	7.2	16.8
B	68	4	28	2	2.5	7.6	13.2
B	69	3	-45	1	2.75	12.4	28.4
B	69	3	-21	1	3	8.8	32
B	69	3	-7	1	-	-	-
B	69	3	0	2	2.75	9.2	22.8
B	69	3	7	2	2.5	8.5	16.5
B	69	3	21	2	2.5	8	17.6
B	69	3	28	2	2.5	8	19.2
B	70	2	-45	1	3.25	15.4	24
B	70	2	-21	1	3	14.4	22.8
B	70	2	-7	1	3	14	20.4
B	70	2	0	2	3	12.4	17.6
B	70	2	7	2	2.75	11.2	22.6
B	70	2	21	2	2.5	8	15.2
B	70	2	28	2	2.5	8.4	16
B	71	5	-45	1	4	22.4	36.8
B	71	5	-21	1	4	20.4	40
B	71	5	-7	1	4	18.8	36.4
B	71	5	0	2	3.5	15.6	30.8
B	71	5	7	2	3.25	14	26.4
B	71	5	21	2	3	10.8	22.4
B	71	5	28	2	2.75	8.8	24.8
B	72	1	-45	1	-	-	-
B	72	1	-21	1	3.5	14.8	35.6
B	72	1	-7	1	-	-	-
B	72	1	0	2	3.5	18	34.4
B	72	1	7	2	3.25	14.2	31.2
B	72	1	21	2	3	10.8	30
B	72	1	28	2	3	9.2	30.4
B	73	1	-45	1	-	-	-
B	73	1	-21	1	3	14.4	28
B	73	1	-7	1	3	13.2	32
B	73	1	0	2	3	12.4	30
B	73	1	7	2	3	10.8	27.6
B	73	1	21	2	3	10.4	24.8
B	73	1	28	2	3	10	27.2
B	74	1	-45	1	-	-	-
B	74	1	-21	1	3.5	22.4	22.4
B	74	1	-7	1	3.25	20	24
B	74	1	0	2	3	14.4	21.6
B	74	1	7	2	2.75	16	20.8
B	74	1	21	2	2.75	13.2	13.6
B	74	1	28	2	2.75	10.4	14
B	75	1	-45	1	-	-	-
B	75	1	-21	1	3.5	14.4	31.2
B	75	1	-7	1	-	-	-
B	75	1	0	2	3.5	12.4	31.6
B	75	1	7	2	3.5	12.8	26
B	75	1	21	2	3	9.2	24
B	75	1	28	2	3	9.2	20.8
B	76	1	-45	1	-	-	-
B	76	1	-21	1	3	13.2	30.4
B	76	1	-7	1	-	-	-
B	76	1	0	2	3	11.6	27.2
B	76	1	7	2	3	12	22.4
B	76	1	21	2	3	10	22
B	76	1	28	2	2.75	9.2	20.8
B	77	1	-45	1	-	-	-
B	77	1	-21	1	3	10	20.8
B	77	1	-7	1	3	10.8	24.4
B	77	1	0	2	3	11.2	20.4
B	77	1	7	2	3	9.2	22.8
B	77	1	21	2	2.75	8	17.6
B	77	1	28	2	2.75	8	17.6
B	78	1	-45	1	-	-	-
B	78	1	-21	1	3	13.8	25.2
B	78	1	-7	1	3	12	22.4
B	78	1	0	2	-	-	-
B	78	1	7	2	3	10	22.6
B	78	1	21	2	3	9.5	22
B	78	1	28	2	3	10	23.2
B	79	1	-45	1	-	-	-
B	79	1	-21	1	3.25	12	27.2
B	79	1	-7	1	-	-	-
B	79	1	0	2	3.25	11.2	22.8
B	79	1	7	2	3	10	18.8
B	79	1	21	2	2.75	8.4	22
B	79	1	28	2	2.5	7.2	19.6
B	80	1	-45	1	-	-	-
B	80	1	-21	1	3.25	11.2	24.8
B	80	1	-7	1	-	-	-
B	80	1	0	2	3.25	11.2	24.8
B	80	1	7	2	3.25	10	22.8
B	80	1	21	2	3	8	20.4
B	80	1	28	2	2.75	7.2	24.4
B	81	1	-45	1	-	-	-
B	81	1	-21	1	3.5	12.6	39.2
B	81	1	-7	1	3.5	13.5	36
B	81	1	0	2	3.5	12	28.8
B	81	1	7	2	3.25	11.2	23.2
B	81	1	21	2	3.25	9.5	26
B	81	1	28	2	3	8.4	27.6
B	82	1	-45	1	-	-	-
B	82	1	-21	1	3	12	22.8
B	82	1	-7	1	3	11.5	21
B	82	1	0	2	-	-	-
B	82	1	7	2	3	10.4	18.4
B	82	1	21	2	2.5	8.5	17
B	82	1	28	2	2.5	8	18.4
B	83	1	-45	1	-	-	-
B	83	1	-21	1	3.5	17.6	32.4
B	83	1	-7	1	3.25	16	26.4
B	83	1	0	2	3.25	13.6	24
B	83	1	7	2	3.25	14	24
B	83	1	21	2	3	11.2	20
B	83	1	28	2	2.75	11.2	18.8
B	84	1	-45	1	-	-	-
B	84	1	-21	1	3.5	15.6	38.4
B	84	1	-7	1	3.75	19.3	38
B	84	1	0	2	3.5	15.2	42.4
B	84	1	7	2	3.25	13.6	30.4
B	84	1	21	2	3	11.6	22.8
B	84	1	28	2	3	10.8	22.8
B	85	1	-45	1	-	-	-
B	85	1	-21	1	3.75	16	57.2
B	85	1	-7	1	3.75	18.8	46.4
B	85	1	0	2	3.75	15.2	48.4
B	85	1	7	2	3.5	15.6	42.4
B	85	1	21	2	3.25	12.8	30
B	85	1	28	2	3.25	11.5	35.6
C	86	3	-45	1	3.75	18.8	36.8
C	86	3	-21	1	4	18.4	44.4
C	86	3	-7	1	3.75	16	32.8
C	86	3	0	2	3.5	15.6	30
C	86	3	7	2	3.25	13.6	28.4
C	86	3	21	2	3	10.8	24.4
C	86	3	28	2	2.75	9.6	20
C	87	4	-45	1	3.5	14	37.6
C	87	4	-21	1	3.75	16.4	34.4
C	87	4	-7	1	-	-	-
C	87	4	0	2	3.5	14.4	34.8
C	87	4	7	2	3.75	16	35.2
C	87	4	21	2	3.5	16.4	29.6
C	87	4	28	2	3.5	16	27.2
C	88	2	-45	1	2.75	9.2	31.2
C	88	2	-21	1	3.25	16.8	31.2
C	88	2	-7	1	3.5	18.4	37.2
C	88	2	0	2	3.5	15.6	36.8
C	88	2	7	2	3.5	17.2	31.6
C	88	2	21	2	3.25	13.6	28.4
C	88	2	28	2	3	10.8	31.6
C	89	5	-45	1	2.25	5.2	20.8
C	89	5	-21	1	2.25	4.8	17.6
C	89	5	-7	1	2.25	5.2	14.4
C	89	5	0	2	2.25	5.2	14
C	89	5	7	2	2	5.2	12.8
C	89	5	21	2	2.25	6.8	18.4
C	89	5	28	2	2	4.8	15.6
C	90	2	-45	1	2.5	6.4	31.2
C	90	2	-21	1	2.75	8.6	26.4
C	90	2	-7	1	2.75	9.2	26.2
C	90	2	0	2	2.75	9.2	29.6
C	90	2	7	2	2.5	7.6	30.4
C	90	2	21	2	2.5	6.4	26
C	90	2	28	2	2.5	7.6	24.4
C	91	3	-45	1	3.5	16.8	40.8
C	91	3	-21	1	4	21.2	39.6
C	91	3	-7	1	4	22.4	40
C	91	3	0	2	3.75	20.4	36.8
C	91	3	7	2	3.5	19.6	39.2
C	91	3	21	2	3.25	16	28.4
C	91	3	28	2	3.25	14	30
C	92	3	-45	1	3.75	20.4	25.6
C	92	3	-21	1	4	20	33.2
C	92	3	-7	1	3.75	19.6	34.8
C	92	3	0	2	3.5	21.2	30
C	92	3	7	2	3.5	19.2	23.8
C	92	3	21	2	3	12.8	27.2
C	92	3	28	2	3	11.2	19.6
C	93	2	-45	1	2.5	7.2	21.2
C	93	2	-21	1	2.5	6.4	28.8
C	93	2	-7	1	2.75	9.6	33.2
C	93	2	0	2	2.5	7.2	20
C	93	2	7	2	2.5	7.6	24.8
C	93	2	21	2	2.25	6.8	25.2
C	93	2	28	2	2.25	6.4	27.6
C	94	3	-45	1	3	12.4	29.2
C	94	3	-21	1	3	11.8	29.2
C	94	3	-7	1	3	10	33.2
C	94	3	0	2	3	10.8	36
C	94	3	7	2	3	10.4	27.2
C	94	3	21	2	2.75	9.2	26.4
C	94	3	28	2	2.75	8	22.8
C	95	4	-45	1	2.25	5.6	25.6
C	95	4	-21	1	2.5	6	23.6
C	95	4	-7	1	2.5	7.2	22.4
C	95	4	0	2	2.25	5.6	17.2
C	95	4	7	2	2.25	5.6	20.4
C	95	4	21	2	2	5.6	18
C	95	4	28	2	2	5.2	13.2
C	96	5	-45	1	2.5	6.4	34
C	96	5	-21	1	2.75	12.8	32.8
C	96	5	-7	1	2.5	7.6	30
C	96	5	0	2	3	12.8	36.8
C	96	5	7	2	2.75	7.2	32.8
C	96	5	21	2	2.25	5.6	29.6
C	96	5	28	2	2.25	6.4	31.2
C	97	4	-45	1	2.75	11.2	20
C	97	4	-21	1	2.75	10.6	19.6
C	97	4	-7	1	-	-	-
C	97	4	0	2	2.75	14	26
C	97	4	7	2	2.5	10.8	19.2
C	97	4	21	2	2.25	5.6	17.2
C	97	4	28	2	2	5.2	18.8
C	98	6	-45	1	2.25	5.2	16.8
C	98	6	-21	1	2.5	7	26
C	98	6	-7	1	-	-	-
C	98	6	0	2	2.25	5.6	26.8
C	98	6	7	2	2.25	5.6	17.2
C	98	6	21	2	2.25	5.6	17.8
C	98	6	28	2	2	5.6	17.2
C	99	2	-45	1	2.75	7.2	26.8
C	99	2	-21	1	3.25	11.2	34.8
C	99	2	-7	1	-	-	-
C	99	2	0	2	3.5	11.6	41.2
C	99	2	7	2	2.75	9.2	28.8
C	99	2	21	2	2.75	9.6	38.4
C	99	2	28	2	2.5	7.6	32
C	100	4	-45	1	3.5	18	35.2
C	100	4	-21	1	3.5	16.4	42.4
C	100	4	-7	1	-	-	-
C	100	4	0	2	3.5	18.4	31.2
C	100	4	7	2	3	12	29.4
C	100	4	21	2	2.75	11.4	27.6
C	100	4	28	2	2.75	11.2	34.8
C	101	3	-45	1	3	11.6	27.6
C	101	3	-21	1	3.25	12.8	32.4
C	101	3	-7	1	3.25	13.2	33.6
C	101	3	0	2	3.25	14.8	35.6
C	101	3	7	2	3.25	13.6	34.8
C	101	3	21	2	2.75	12.4	28.4
C	101	3	28	2	2.5	11.6	17.8
C	102	3	-45	1	3.75	15.6	47.6
C	102	3	-21	1	3.75	19.6	42.4
C	102	3	-7	1	-	-	-
C	102	3	0	2	3.25	16.4	30
C	102	3	7	2	3.25	14.8	22.8
C	102	3	21	2	3	13.6	18.9
C	102	3	28	2	2.75	12.8	25.6
C	103	3	-45	1	2.75	9.2	28
C	103	3	-21	1	3.5	17.6	32
C	103	3	-7	1	3.5	18.8	34.4
C	103	3	0	2	3.5	19.2	32
C	103	3	7	2	3.25	18.4	31.6
C	103	3	21	2	3	18.4	27.2
C	103	3	28	2	3	16.4	29.2
C	104	2	-45	1	3.75	17.2	38.6
C	104	2	-21	1	4	20	46.4
C	104	2	-7	1	4	21.2	42
C	104	2	0	2	-	-	-
C	104	2	7	2	3.5	18.6	41.2
C	104	2	21	2	3.5	18	43.6
C	104	2	28	2	3.5	18	36.4
C	105	3	-45	1	3.75	17.2	33.2
C	105	3	-21	1	3.75	16.6	38.4
C	105	3	-7	1	4	18.4	41.2
C	105	3	0	2	3.25	16	33.8
C	105	3	7	2	3.25	17.2	26.4
C	105	3	21	2	3	14	26.4
C	105	3	28	2	2.75	12.8	25.6
D	106	3	-45	1	3.25	18.4	30
D	106	3	-21	1	3.25	18.4	37.6
D	106	3	-7	1	3.25	16.8	33.6
D	106	3	0	2	3	14	20.8
D	106	3	7	2	2.5	7.2	22.4
D	106	3	21	2	-	-	-
D	106	3	28	2	-	-	-
D	107	3	-45	1	4	23.2	33.6
D	107	3	-21	1	4	23.2	32.5
D	107	3	-7	1	4	22	40.1
D	107	3	0	2	3.75	19.2	41.6
D	107	3	7	2	3.75	21.2	28.8
D	107	3	21	2	3.5	18.4	27.2
D	107	3	28	2	3.5	18	29.2
D	108	3	-45	1	3	12.8	28.4
D	108	3	-21	1	3.5	19.2	41.2
D	108	3	-7	1	3.75	19.2	40.4
D	108	3	0	2	3.25	17.2	36
D	108	3	7	2	3	16	35.6
D	108	3	21	2	3	14.8	32.4
D	108	3	28	2	2.75	13.2	21.2
D	109	3	-45	1	3.25	14.8	30.4
D	109	3	-21	1	3.25	14.4	40
D	109	3	-7	1	-	-	-
D	109	3	0	2	3	12	24.8
D	109	3	7	2	2.75	11.6	22.4
D	109	3	21	2	2.5	9.6	23.6
D	109	3	28	2	2.5	9.6	20.4
D	110	4	-45	1	4	26	43.3
D	110	4	-21	1	4.25	29.6	43.6
D	110	4	-7	1	3.75	25.6	39.2
D	110	4	0	2	3.75	24	34.8
D	110	4	7	2	3.25	18.4	35.8
D	110	4	21	2	3.25	16.4	30
D	110	4	28	2	3.25	16.8	27.6
D	111	3	-45	1	3.5	18.4	32.8
D	111	3	-21	1	3.5	21.6	38
D	111	3	-7	1	3.5	21.2	38.8
D	111	3	0	2	3.25	17.6	28.8
D	111	3	7	2	3	16.8	27.2
D	111	3	21	2	3	14.8	31.6
D	111	3	28	2	3	12	29.6
D	112	2	-45	1	2.5	6.4	30.6
D	112	2	-21	1	2.5	6.8	33.2
D	112	2	-7	1	2.5	7.2	32
D	112	2	0	2	3	9.2	28.8
D	112	2	7	2	2.5	8.4	26
D	112	2	21	2	2.25	6	22.4
D	112	2	28	2	2	5.6	21.2
D	113	4	-45	1	3.75	23.6	38
D	113	4	-21	1	3.75	26	30.8
D	113	4	-7	1	4	23.2	36.4
D	113	4	0	2	3.5	19.6	24.8
D	113	4	7	2	3.5	22.4	25.6
D	113	4	21	2	3.25	17.2	22
D	113	4	28	2	3.25	17.8	25.4
D	114	7	-45	1	4	18	37.6
D	114	7	-21	1	3.75	18	32.8
D	114	7	-7	1	3.5	16.8	36.8
D	114	7	0	2	3.5	16	34.8
D	114	7	7	2	3.25	14.4	29.6
D	114	7	21	2	2.75	9.2	21.6
D	114	7	28	2	2.75	9.6	17.2
D	115	4	-45	1	3.5	22.4	40.4
D	115	4	-21	1	3.5	21.2	37.2
D	115	4	-7	1	3.75	21.6	39.2
D	115	4	0	2	3.25	20.8	22.8
D	115	4	7	2	3	18.4	29.6
D	115	4	21	2	2.75	14.4	16.4
D	115	4	28	2	2.75	12.8	22
D	116	7	-45	1	2.75	9.6	39.2
D	116	7	-21	1	2.75	11.2	29.2
D	116	7	-7	1	2.5	11.4	32.8
D	116	7	0	2	3	11.2	26.8
D	116	7	7	2	2.25	5.2	17.6
D	116	7	21	2	2.25	7.2	22.8
D	116	7	28	2	2	6	21.2
D	117	3	-45	1	4.25	33.6	62
D	117	3	-21	1	4.5	34.8	48
D	117	3	-7	1	-	-	-
D	117	3	0	2	4.25	33.4	46.5
D	117	3	7	2	4	32.8	45.5
D	117	3	21	2	3.75	27.2	38
D	117	3	28	2	3.5	26.8	35.2
D	118	2	-45	1	3.25	18	34
D	118	2	-21	1	3.5	18.4	35.6
D	118	2	-7	1	3.75	19.2	39.2
D	118	2	0	2	3.25	16.4	30
D	118	2	7	2	3	15.6	28
D	118	2	21	2	3	13.6	22.4
D	118	2	28	2	3	12.8	24.4
D	119	5	-45	1	2.75	11.6	35.2
D	119	5	-21	1	3	11.6	37.2
D	119	5	-7	1	3	13.2	33.2
D	119	5	0	2	2.75	13.8	26.8
D	119	5	7	2	2.75	10.8	26.4
D	119	5	21	2	2.75	10.4	19.6
D	119	5	28	2	2.5	9	22
D	120	4	-45	1	3.75	17.6	48.1
D	120	4	-21	1	3.75	18	42.1
D	120	4	-7	1	3.75	18.4	44.9
D	120	4	0	2	3.5	17.2	45.6
D	120	4	7	2	3.25	16	36
D	120	4	21	2	3	13.6	28.5
D	120	4	28	2	3.25	14.8	32.4
D	121	2	-45	1	2.75	8	38
D	121	2	-21	1	2.75	8	40.8
D	121	2	-7	1	2.75	8.8	32.4
D	121	2	0	2	2.75	8	31.6
D	121	2	7	2	2.75	8	33.2
D	121	2	21	2	2.5	7.2	29.6
D	121	2	28	2	2.5	7.2	31.2
D	122	3	-45	1	2.75	10.6	39.2
D	122	3	-21	1	2.75	10.4	34.8
D	122	3	-7	1	2.75	9.6	32
D	122	3	0	2	2.75	12.4	26.4
D	122	3	7	2	2.75	8	33.2
D	122	3	21	2	2.75	8.8	22.8
D	122	3	28	2	2.5	7.6	21.6
D	123	3	-45	1	2.5	8.8	33.6
D	123	3	-21	1	2.75	11.4	28.8
D	123	3	-7	1	2.75	11.6	30.4
D	123	3	0	2	3	11.6	26.4
D	123	3	7	2	2.5	8.4	26.8
D	123	3	21	2	2.5	8	19.2
D	123	3	28	2	-	-	-
D	124	5	-45	1	3.75	21.6	44.5
D	124	5	-21	1	3.75	20.8	35.6
D	124	5	-7	1	3.75	21.6	35.6
D	124	5	0	2	3.5	20.8	30.8
D	124	5	7	2	3.5	18.4	30
D	124	5	21	2	3.25	16	24.8
D	124	5	28	2	3.25	15.6	30.8
D	125	3	-45	1	3.5	14.8	44.5
D	125	3	-21	1	3.5	14.4	41.6
D	125	3	-7	1	3.25	15.2	40.4
D	125	3	0	2	3	12.8	28
D	125	3	7	2	3	13.6	27.6
D	125	3	21	2	-	-	-
D	125	3	28	2	3	12	26.8
D	126	6	-45	1	3.5	19.2	38.4
D	126	6	-21	1	3.5	17.6	26
D	126	6	-7	1	3.5	17.6	29.2
D	126	6	0	2	3.25	18	26.4
D	126	6	7	2	3.25	16.8	24
D	126	6	21	2	2.75	12.6	16
D	126	6	28	2	2.5	8.8	16.4
D	127	2	-45	1	2.5	8.4	31.6
D	127	2	-21	1	2.75	10.4	29.2
D	127	2	-7	1	2.75	10	31.7
D	127	2	0	2	2.5	7.2	29.6
D	127	2	7	2	-	-	-
D	127	2	21	2	2.25	6	32
D	127	2	28	2	2.25	6.2	30
D	128	5	-45	1	3	22	36.8
D	128	5	-21	1	3	22.4	32.4
D	128	5	-7	1	3.75	23.2	37.2
D	128	5	0	2	3.75	23.4	30
D	128	5	7	2	3.25	18.8	24.4
D	128	5	21	2	3	16.8	22.8
D	128	5	28	2	-	-	-
D	129	3	-45	1	4	25	44.5
D	129	3	-21	1	4.5	35.2	56
D	129	3	-7	1	4.25	29.6	62.4
D	129	3	0	2	4	27.6	39.2
D	129	3	7	2	4	32.4	35.6
D	129	3	21	2	3.75	23.2	32.4
D	129	3	28	2	3.75	22	30.8
D	130	3	-45	1	4.25	26.8	46.4
D	130	3	-21	1	4.25	27.6	41.2
D	130	3	-7	1	4.25	29.2	42.4
D	130	3	0	2	4	27.2	43.2
D	130	3	7	2	3.75	23.6	31.6
D	130	3	21	2	3.5	17.6	24.8
D	130	3	28	2	3.5	16.8	26.4
D	131	2	-45	1	3.25	17.6	32
D	131	2	-21	1	3.5	20	30.8
D	131	2	-7	1	3.25	17.6	23.2
D	131	2	0	2	3.25	16.4	22
D	131	2	7	2	3.25	16.8	28.4
D	131	2	21	2	3.25	14.4	26.4
D	131	2	28	2	3	12.8	21.6
D	132	5	-45	1	3.25	13.2	36
D	132	5	-21	1	3	12.4	32
D	132	5	-7	1	3.25	13.2	35.6
D	132	5	0	2	3.25	11.6	40.8
D	132	5	7	2	3	12.4	34.8
D	132	5	21	2	2.75	9.2	26.4
D	132	5	28	2	2.5	8.4	16
D	133	3	-45	1	2.25	6.8	26
D	133	3	-21	1	3	16	26.4
D	133	3	-7	1	3	15.2	23.2
D	133	3	0	2	3	17.6	23.6
D	133	3	7	2	2.5	15.2	21.6
D	133	3	21	2	2	5.8	14.8
D	133	3	28	2	2	5.4	16.8
D	134	3	-45	1	3.25	15.2	42.4
D	134	3	-21	1	3.25	15.2	40.4
D	134	3	-7	1	3.5	18	45.6
D	134	3	0	2	3.5	17.2	33.2
D	134	3	7	2	3.25	16.8	31.6
D	134	3	21	2	3.25	16.8	32.8
D	134	3	28	2	3.25	15.2	34.4
D	135	3	-45	1	2.5	7.2	29.2
D	135	3	-21	1	2.75	6.8	28.8
D	135	3	-7	1	2.75	8.4	34.8
D	135	3	0	2	2.75	9.6	28.4
D	135	3	7	2	2.75	8.4	28.4
D	135	3	21	2	2.5	8	22.8
D	135	3	28	2	2.5	7.6	21.6
D	136	7	-45	1	3.25	17.6	34.4
D	136	7	-21	1	3.5	17.6	33.6
D	136	7	-7	1	3.25	16.4	31.6
D	136	7	0	2	3.25	15.6	30
D	136	7	7	2	-	-	-
D	136	7	21	2	-	-	-
D	136	7	28	2	-	-	-
D	137	3	-45	1	3.5	23.6	40.4
D	137	3	-21	1	3.75	25.6	44.8
D	137	3	-7	1	3.5	19.6	34.8
D	137	3	0	2	3.5	19.6	29.6
D	137	3	7	2	-	-	-
D	137	3	21	2	-	-	-
D	137	3	28	2	-	-	-
D	138	2	-45	1	4.25	34	58.8
D	138	2	-21	1	4	34.4	50.1
D	138	2	-7	1	4	34	48.4
D	138	2	0	2	4	31.2	46.8
D	138	2	7	2	3.75	21.2	32
D	138	2	21	2	3.5	17.2	36.1
D	138	2	28	2	3.5	17.2	26.8
D	139	2	-45	1	3.5	17.6	34.8
D	139	2	-21	1	3.75	21.6	34.8
D	139	2	-7	1	3.75	23.6	33.6
D	139	2	0	2	3.75	20.4	30.8
D	139	2	7	2	3.25	15.6	30.4
D	139	2	21	2	3	12.4	21.6
D	139	2	28	2	3.25	13.6	19.2
D	140	3	-45	1	2.75	8.8	39.2
D	140	3	-21	1	2.75	9.2	38
D	140	3	-7	1	2.75	10	34
D	140	3	0	2	2.75	9.6	35.6
D	140	3	7	2	2.5	7.6	24.4
D	140	3	21	2	2.5	7.2	20.8
D	140	3	28	2	2.5	7.6	22.8
D	141	2	-45	1	2.5	7.2	29.2
D	141	2	-21	1	2.75	8.4	34.4
D	141	2	-7	1	3	13.2	31.6
D	141	2	0	2	3	9.6	30
D	141	2	7	2	3.25	13.8	24.8
D	141	2	21	2	3	13.2	21.6
D	141	2	28	2	3	12.4	22
D	142	4	-45	1	3.75	23.6	32
D	142	4	-21	1	3.75	19.6	28.8
D	142	4	-7	1	-	-	-
D	142	4	0	2	3.25	16.4	29.6
D	142	4	7	2	3.5	18	28
D	142	4	21	2	3.25	16	20.8
D	142	4	28	2	3.5	17.2	24.4
D	143	3	-45	1	4.5	19.6	63
D	143	3	-21	1	-	-	-
D	143	3	-7	1	4.25	22.8	55
D	143	3	0	2	4.25	23.6	48
D	143	3	7	2	4	20	47.2
D	143	3	21	2	3.75	18	33.6
D	143	3	28	2	3.25	14.4	32.8
D	144	2	-45	1	4	20	46.1
D	144	2	-21	1	-	-	-
D	144	2	-7	1	3.75	17.2	47.6
D	144	2	0	2	3.5	16	35.6
D	144	2	7	2	3.25	16	31.6
D	144	2	21	2	3	14	27.6
D	144	2	28	2	3.25	14.8	24
D	145	2	-45	1	2.5	7	30
D	145	2	-21	1	-	-	-
D	145	2	-7	1	-	-	-
D	145	2	0	2	2.25	5.6	26.8
D	145	2	7	2	2	5.6	15.6
D	145	2	21	2	2	5.2	14.4
D	145	2	28	2	2	4.8	16.8
D	146	2	-45	1	3	13.6	23.2
D	146	2	-21	1	2.75	8.4	26.4
D	146	2	-7	1	3	8.2	24.3
D	146	2	0	2	2.75	8.8	24.8
D	146	2	7	2	2.75	8.8	19.6
D	146	2	21	2	2.25	6.2	15.2
D	146	2	28	2	2.25	6.8	17.6
E	147	2	-45	1	3	11.8	23.2
E	147	2	-21	1	2.5	8	30.4
E	147	2	-7	1	-	-	-
E	147	2	0	2	2.5	7.2	27.2
E	147	2	7	2	2.5	6.8	24
E	147	2	21	2	2.75	8.4	22.8
E	147	2	28	2	2.75	8.4	30
E	148	2	-45	1	3	11.6	22.4
E	148	2	-21	1	2.75	10	30.4
E	148	2	-7	1	2.5	10.5	24.4
E	148	2	0	2	2.5	11.2	22.4
E	148	2	7	2	2.5	8.4	20.4
E	148	2	21	2	-	-	-
E	148	2	28	2	-	-	-
E	149	3	-45	1	3.75	22	35.2
E	149	3	-21	1	3.75	24.4	37.6
E	149	3	-7	1	3.75	22.4	33.6
E	149	3	0	2	3.75	22.6	39.6
E	149	3	7	2	3.75	22.4	41.2
E	149	3	21	2	3.75	19.2	32
E	149	3	28	2	3.75	19.2	24.4
E	150	2	-45	1	3	10.8	21.2
E	150	2	-21	1	3.25	14.4	30
E	150	2	-7	1	3.25	13.2	29.6
E	150	2	0	2	3	10.8	27.6
E	150	2	7	2	-	-	-
E	150	2	21	2	-	-	-
E	150	2	28	2	-	-	-
E	151	2	-45	1	3.25	12.8	27.2
E	151	2	-21	1	3.5	15.2	29.6
E	151	2	-7	1	3.25	13.2	34.8
E	151	2	0	2	3.25	14.8	32
E	151	2	7	2	3	10	27.6
E	151	2	21	2	3	11.6	31.2
E	151	2	28	2	2.75	8.8	28.8
E	152	2	-45	1	3	11.6	29.6
E	152	2	-21	1	3.5	14.4	33.3
E	152	2	-7	1	3.25	13.6	26.4
E	152	2	0	2	3.25	14.8	28
E	152	2	7	2	3	13.6	24
E	152	2	21	2	3	12.4	26.4
E	152	2	28	2	3	10.8	18.4
E	153	3	-45	1	2.75	8.4	22
E	153	3	-21	1	2.75	8.8	22.8
E	153	3	-7	1	3	10.4	25.6
E	153	3	0	2	2.75	8.8	26
E	153	3	7	2	2.75	9.6	21.2
E	153	3	21	2	2.25	6.4	22
E	153	3	28	2	2.25	7.6	26
E	154	3	-45	1	2.5	7.6	28
E	154	3	-21	1	2.75	7.6	29.2
E	154	3	-7	1	3	9.2	33.2
E	154	3	0	2	2.75	8.4	24.8
E	154	3	7	2	2.75	8	27.2
E	154	3	21	2	2.5	8	22.4
E	154	3	28	2	2.5	7.6	23.6
E	155	4	-45	1	2.75	10.4	19.2
E	155	4	-21	1	2.75	9.2	24.8
E	155	4	-7	1	3	10.8	26.8
E	155	4	0	2	2.75	9.6	18.4
E	155	4	7	2	2.5	6.8	20.8
E	155	4	21	2	2.5	6.8	18.8
E	155	4	28	2	2.25	5.8	20.8
E	156	3	-45	1	2.25	6.8	22
E	156	3	-21	1	2.75	8.8	26
E	156	3	-7	1	-	-	-
E	156	3	0	2	2.5	7.8	25.2
E	156	3	7	2	2.5	8.4	25.2
E	156	3	21	2	3	12	18.9
E	156	3	28	2	3	11.2	22.4
E	157	2	-45	1	3	10.4	28.2
E	157	2	-21	1	3	11.6	32.4
E	157	2	-7	1	-	-	-
E	157	2	0	2	3.25	13.2	28.8
E	157	2	7	2	3	10.6	30.8
E	157	2	21	2	2.5	7.2	24.4
E	157	2	28	2	2.5	7.6	29.6
E	158	3	-45	1	2.75	8.8	14.8
E	158	3	-21	1	3	12.8	27.2
E	158	3	-7	1	3	11.2	26.4
E	158	3	0	2	3	13.6	24.8
E	158	3	7	2	3	10.8	20.8
E	158	3	21	2	2.5	7.6	16.4
E	158	3	28	2	2.5	7.6	18
E	159	5	-45	1	4	23.2	37.2
E	159	5	-21	1	4	22.4	31.6
E	159	5	-7	1	4	21.2	30.8
E	159	5	0	2	4	23.6	30
E	159	5	7	2	3.75	18.8	30.8
E	159	5	21	2	3	12.4	28
E	159	5	28	2	3.25	14	25.6
E	160	2	-45	1	2.5	8.8	18.8
E	160	2	-21	1	3	11.2	23.2
E	160	2	-7	1	3	12	24
E	160	2	0	2	3	12	29.6
E	160	2	7	2	3	10.4	20
E	160	2	21	2	3	10.4	27.2
E	160	2	28	2	3	9.6	22.4
E	161	4	-45	1	3.25	16	37.5
E	161	4	-21	1	3.25	16.8	35.2
E	161	4	-7	1	-	-	-
E	161	4	0	2	3.25	11.6	34.8
E	161	4	7	2	3	10.8	31.2
E	161	4	21	2	3	11.2	27.6
E	161	4	28	2	3	10.8	31.2
E	162	2	-45	1	3	10	29.6
E	162	2	-21	1	3	11.6	26.4
E	162	2	-7	1	3.25	12.4	34.4
E	162	2	0	2	3	11.6	27.6
E	162	2	7	2	3.25	12	26.4
E	162	2	21	2	3	10.4	29.2
E	162	2	28	2	2.75	9.2	28.8
E	163	4	-45	1	3.5	18.8	31.3
E	163	4	-21	1	3.5	19.2	29.2
E	163	4	-7	1	3.25	13.2	23.2
E	163	4	0	2	3	13.6	22.4
E	163	4	7	2	2.75	8.8	17.2
E	163	4	21	2	2.25	5.6	16.4
E	163	4	28	2	2.25	5.8	20
E	164	4	-45	1	3.5	14.4	33.2
E	164	4	-21	1	3.75	16.8	44.4
E	164	4	-7	1	-	-	-
E	164	4	0	2	3.5	14.4	36
E	164	4	7	2	3.5	14.8	40
E	164	4	21	2	3.75	17.2	36.5
E	164	4	28	2	3.5	15.6	38.8
E	165	2	-45	1	4.25	34.8	53
E	165	2	-21	1	4.25	32.8	49.2
E	165	2	-7	1	4.25	35.6	48.8
E	165	2	0	2	4	25.2	38.4
E	165	2	7	2	4.25	32	42
E	165	2	21	2	4	31.2	42
E	165	2	28	2	4	34.8	47.2
E	166	4	-45	1	2.75	10	27.6
E	166	4	-21	1	2.75	15.2	21.6
E	166	4	-7	1	3	16.4	32.4
E	166	4	0	2	3.25	16.8	27.6
E	166	4	7	2	2.75	10.8	22.6
E	166	4	21	2	2.5	6.8	21.2
E	166	4	28	2	2.25	6.4	20.4
E	167	2	-45	1	2.5	8.4	22.4
E	167	2	-21	1	2.75	11.2	29.6
E	167	2	-7	1	3	12	27.2
E	167	2	0	2	-	-	-
E	167	2	7	2	-	-	-
E	167	2	21	2	-	-	-
E	167	2	28	2	-	-	-
E	168	5	-45	1	3.75	17.6	34.8
E	168	5	-21	1	4	21.6	28.4
E	168	5	-7	1	4.25	24.4	32.4
E	168	5	0	2	3.75	17.2	28
E	168	5	7	2	3.25	13.2	25.2
E	168	5	21	2	3	10.8	26.8
E	168	5	28	2	3	11.2	26.4
E	169	2	-45	1	3.25	12.4	27.2
E	169	2	-21	1	3.25	12.8	28.4
E	169	2	-7	1	3.5	14	34
E	169	2	0	2	3.5	14.8	29.2
E	169	2	7	2	3	12	30.4
E	169	2	21	2	3	10.8	25.6
E	169	2	28	2	3	10	30.8
E	170	3	-45	1	2.75	12	26.4
E	170	3	-21	1	3.25	15.2	28.4
E	170	3	-7	1	3.5	17.2	34
E	170	3	0	2	3	10.8	28
E	170	3	7	2	3.25	14.8	28.8
E	170	3	21	2	3	10.8	25.2
E	170	3	28	2	2.75	10.4	25.6
E	171	4	-45	1	3	12.4	20
E	171	4	-21	1	3	13.2	26.8
E	171	4	-7	1	3.25	13.6	24.8
E	171	4	0	2	3	11.6	20
E	171	4	7	2	3	12	23.6
E	171	4	21	2	2	5.4	19.2
E	171	4	28	2	2	5.2	15.2
E	172	3	-45	1	2.75	9.6	26
E	172	3	-21	1	3	10	26.8
E	172	3	-7	1	3.25	12.8	25.2
E	172	3	0	2	3.25	12.4	23.6
E	172	3	7	2	3	11.2	22.8
E	172	3	21	2	3	10.8	22.8
E	172	3	28	2	3	9.6	26.4
E	173	3	-45	1	3	10.8	26.4
E	173	3	-21	1	3	10.8	29.2
E	173	3	-7	1	3	9.2	29.2
E	173	3	0	2	3	10.8	36
E	173	3	7	2	3	10.4	30.8
E	173	3	21	2	3	9.2	23.2
E	173	3	28	2	2.75	9.2	22
E	174	2	-45	1	3.25	12.8	32.4
E	174	2	-21	1	3.5	15.2	34
E	174	2	-7	1	3.5	16.8	36.5
E	174	2	0	2	3.25	15.6	31.2
E	174	2	7	2	3.25	14.5	33.6
E	174	2	21	2	3	13.2	27.6
E	174	2	28	2	3	11.6	38.4
E	175	2	-45	1	3	12.8	23.2
E	175	2	-21	1	3.25	15.6	26.8
E	175	2	-7	1	3.25	16.8	29.6
E	175	2	0	2	3	16	29.6
E	175	2	7	2	3.25	14	30
E	175	2	21	2	3	11.6	28.8
E	175	2	28	2	3	10	24.8
E	176	2	-45	1	3.5	17.2	29.2
E	176	2	-21	1	4	20	30
E	176	2	-7	1	3.75	18.4	35.2
E	176	2	0	2	3.5	16.8	30.4
E	176	2	7	2	3.5	16	39.6
E	176	2	21	2	3	12.4	33.2
E	176	2	28	2	3.5	14.8	30.8
E	177	2	-45	1	3	11.6	28
E	177	2	-21	1	3	12.4	31.2
E	177	2	-7	1	3	13.2	34.8
E	177	2	0	2	3.25	14.8	30.4
E	177	2	7	2	3	13.2	36
E	177	2	21	2	3	13.6	24.8
E	177	2	28	2	3	10	34.8
E	178	7	-45	1	3.5	18	32
E	178	7	-21	1	3.75	17.6	31.6
E	178	7	-7	1	4	22.8	38.8
E	178	7	0	2	3.5	18	31.3
E	178	7	7	2	3.75	19.8	34.5
E	178	7	21	2	3	14.4	27.7
E	178	7	28	2	3	14	24
E	179	2	-45	1	2.25	6	22
E	179	2	-21	1	2.5	7.6	33.2
E	179	2	-7	1	2.75	8.8	34.4
E	179	2	0	2	2.5	5.6	30
E	179	2	7	2	2.5	8.4	32.8
E	179	2	21	2	2.25	6	21.5
E	179	2	28	2	2.5	7.3	29.8
E	180	4	-45	1	3	10.8	27.6
E	180	4	-21	1	3.5	13.6	37.6
E	180	4	-7	1	3.25	11.2	43.2
E	180	4	0	2	3	11.6	29.6
E	180	4	7	2	3	10	29.2
E	180	4	21	2	2.5	7.5	29
E	180	4	28	2	2.5	7.6	29
E	181	2	-45	1	2.5	6.8	30
E	181	2	-21	1	2.75	8.8	32
E	181	2	-7	1	3	9.6	35.6
E	181	2	0	2	3	11.2	35.6
E	181	2	7	2	3	9.6	30.8
E	181	2	21	2	2.75	8	31.3
E	181	2	28	2	2.75	8.5	41
E	182	3	-45	1	-	-	-
E	182	3	-21	1	3.25	13.2	34
E	182	3	-7	1	3.25	14.4	36
E	182	3	0	2	3.25	15.6	29.2
E	182	3	7	2	3	12	25.2
E	182	3	21	2	2.75	9.4	23
E	182	3	28	2	2.75	10.6	28.6
E	183	2	-45	1	2.5	8.8	25.2
E	183	2	-21	1	2.75	8.8	34
E	183	2	-7	1	3	10	35.2
E	183	2	0	2	3	9.6	33.2
E	183	2	7	2	3	10.2	39.6
E	183	2	21	2	2.75	7.4	34
E	183	2	28	2	2.5	7.5	34
E	184	2	-45	1	3.75	18.4	37.6
E	184	2	-21	1	4	23	44.4
E	184	2	-7	1	4	26.8	45.8
E	184	2	0	2	4	25.2	38.3
E	184	2	7	2	3.75	23.5	37.5
E	184	2	21	2	3.75	19	29.3
E	184	2	28	2	3.75	19.6	33.6
E	185	3	-45	1	4	18.8	40.4
E	185	3	-21	1	4	22.4	39.6
E	185	3	-7	1	4	23	46.3
E	185	3	0	2	3.75	15	52.5
E	185	3	7	2	3.75	18.1	41.1
E	185	3	21	2	3.25	14.9	26.7
E	185	3	28	2	-	-	-
E	186	2	-45	1	2.25	6.8	20.4
E	186	2	-21	1	3.75	20	35.3
E	186	2	-7	1	3.75	18.8	30.4
E	186	2	0	2	3.25	14.8	28.8
E	186	2	7	2	3.5	17.3	26.7
E	186	2	21	2	2.5	12.3	21.5
E	186	2	28	2	2.75	11.7	22.1
E	187	2	-45	1	4	19.6	42
E	187	2	-21	1	4	23.6	48.4
E	187	2	-7	1	4	22.4	40.5
E	187	2	0	2	-	-	-
E	187	2	7	2	-	-	-
E	187	2	21	2	-	-	-
E	187	2	28	2	-	-	-
E	188	2	-45	1	4	18.8	45.6
E	188	2	-21	1	4	20.6	51.3
E	188	2	-7	1	4	20	54.4
E	188	2	0	2	4	24.8	50
E	188	2	7	2	4	20.8	42
E	188	2	21	2	3.75	19.4	42.5
E	188	2	28	2	3.75	18.6	37.9
E	189	3	-45	1	3	10.8	41.6
E	189	3	-21	1	3	12.8	44.5
E	189	3	-7	1	3.25	13.6	40
E	189	3	0	2	-	-	-
E	189	3	7	2	3	11.1	37.5
E	189	3	21	2	2.75	8.6	33.6
E	189	3	28	2	2.75	8.4	30
E	190	3	-45	1	3.75	18.4	37.6
E	190	3	-21	1	3.75	19.6	42
E	190	3	-7	1	3.75	20.8	37.3
E	190	3	0	2	3.75	23.4	35.5
E	190	3	7	2	3.75	21.3	33.1
E	190	3	21	2	3	15.9	31.5
E	190	3	28	2	3	12.9	28.1
E	191	2	-45	1	3.75	17.4	35.6
E	191	2	-21	1	3.75	17.6	48.8
E	191	2	-7	1	-	-	-
E	191	2	0	2	3.5	16	38.8
E	191	2	7	2	3.25	14	27.2
E	191	2	21	2	3.25	15.8	28.1
E	191	2	28	2	3	13.3	31.5
E	192	2	-45	1	3	11.2	21.6
E	192	2	-21	1	3	13.2	37.6
E	192	2	-7	1	-	-	-
E	192	2	0	2	3	13.6	24.8
E	192	2	7	2	3	12.4	30.8
E	192	2	21	2	3	13.8	24.8
E	192	2	28	2	3	12.1	23
E	193	2	-45	1	2.75	8.8	32.8
E	193	2	-21	1	2.75	8.4	34
E	193	2	-7	1	-	-	-
E	193	2	0	2	3	9.6	32
E	193	2	7	2	2.75	8.4	28.8
E	193	2	21	2	2.75	9.4	34
E	193	2	28	2	3	11	31.5
E	194	2	-45	1	3.25	8.8	37.6
E	194	2	-21	1	3.25	14.8	43.6
E	194	2	-7	1	3.5	13.2	37.2
E	194	2	0	2	3.5	14.2	47.3
E	194	2	7	2	3.25	15	37.7
E	194	2	21	2	3.25	11	36.5
E	194	2	28	2	2.75	10.8	31.5
E	195	2	-45	1	3	11.2	26
E	195	2	-21	1	3.25	13.6	37.6
E	195	2	-7	1	3.5	16	39.6
E	195	2	0	2	3.5	16.3	40
E	195	2	7	2	3.25	14	36.1
E	195	2	21	2	3	12.3	31
E	195	2	28	2	3	12.5	29.8
E	196	2	-45	1	4	20	51.2
E	196	2	-21	1	4	21.6	38.4
E	196	2	-7	1	4.25	24.2	37.5
E	196	2	0	2	-	-	-
E	196	2	7	2	3.5	18.3	40.6
E	196	2	21	2	3.25	15.8	27.3
E	196	2	28	2	3	12.9	23.5
E	197	2	-45	1	4	20.8	37.2
E	197	2	-21	1	3.25	13.2	35.2
E	197	2	-7	1	4	25.3	43.5
E	197	2	0	2	4	23.3	35
E	197	2	7	2	4	25.6	38.3
E	197	2	21	2	3.75	19.8	29.8
E	197	2	28	2	3.5	16.9	30.2
F	198	2	-45	1	4.25	41	58.1
F	198	2	-21	1	4.25	44.8	51.6
F	198	2	-7	1	4.5	47.2	47.34
F	198	2	0	2	4.25	43.1	43.2
F	198	2	7	2	3.75	32.1	41.5
F	198	2	21	2	3.5	32.3	35.8
F	198	2	28	2	3.25	31	30.8
F	199	2	-45	1	3	17.9	40.6
F	199	2	-21	1	3	17.5	36.1
F	199	2	-7	1	3.25	17.7	40.6
F	199	2	0	2	3	16.3	34.5
F	199	2	7	2	3.5	17.5	30.2
F	199	2	21	2	3.5	17.7	36.3
F	199	2	28	2	3.25	18.3	35.2
F	200	3	-45	1	3.75	27.1	46
F	200	3	-21	1	3.75	24.8	39.4
F	200	3	-7	1	3.5	25	33.3
F	200	3	0	2	3.5	26.5	30.6
F	200	3	7	2	-	-	-
F	200	3	21	2	-	-	-
F	200	3	28	2	-	-	-
F	201	3	-45	1	3.75	24.2	43.3
F	201	3	-21	1	3.25	24.2	43.4
F	201	3	-7	1	3.25	22.9	49.2
F	201	3	0	2	3.25	22.3	44.4
F	201	3	7	2	3	22.5	42.1
F	201	3	21	2	3	19.6	32.5
F	201	3	28	2	2.75	16.9	20.9
F	202	2	-45	1	3	13.5	39.4
F	202	2	-21	1	3.25	12.7	43.3
F	202	2	-7	1	3.25	15.4	42.7
F	202	2	0	2	3.5	16.1	44.6
F	202	2	7	2	3.25	15.6	43.3
F	202	2	21	2	3.25	14.2	39
F	202	2	28	2	3	12.3	37.7
F	203	2	-45	1	3.5	27.1	50
F	203	2	-21	1	3.25	23.1	40.8
F	203	2	-7	1	3.25	26.7	41
F	203	2	0	2	3	22.1	35
F	203	2	7	2	3	20.9	38.3
F	203	2	21	2	2.5	10.6	29.6
F	203	2	28	2	2.75	15.6	23.3
F	204	3	-45	1	3.75	21.5	47.1
F	204	3	-21	1	3.75	24	52.1
F	204	3	-7	1	3.75	23.1	55.6
F	204	3	0	2	3.75	22.1	44.5
F	204	3	7	2	3.75	25.2	41.2
F	204	3	21	2	3.25	22.7	35.8
F	204	3	28	2	3	16.9	37.1
F	205	3	-45	1	3.5	19.6	42.3
F	205	3	-21	1	3.5	19.6	48.6
F	205	3	-7	1	3.5	20.8	44.5
F	205	3	0	2	3.25	20	40.8
F	205	3	7	2	3.75	19.8	35.4
F	205	3	21	2	2.75	16	31.9
F	205	3	28	2	3	16.3	34
F	206	2	-45	1	3	12.9	37.5
F	206	2	-21	1	3	13.3	37.5
F	206	2	-7	1	3	12.9	38.3
F	206	2	0	2	3	13.1	36.5
F	206	2	7	2	3	13.3	32.5
F	206	2	21	2	2.5	10	25.2
F	206	2	28	2	2.75	10.3	28.8
F	207	4	-45	1	3.75	22.7	48.1
F	207	4	-21	1	3.75	25.8	45
F	207	4	-7	1	3.5	22.1	45.2
F	207	4	0	2	3.5	21.4	38.3
F	207	4	7	2	-	-	-
F	207	4	21	2	-	-	-
F	207	4	28	2	-	-	-
F	208	2	-45	1	3.75	20.4	50.4
F	208	2	-21	1	3.5	18.1	43.8
F	208	2	-7	1	3.75	21.5	35.2
F	208	2	0	2	3.5	19.2	41
F	208	2	7	2	3.5	17.3	32.9
F	208	2	21	2	3	14.4	38.3
F	208	2	28	2	3	13.5	32.5
F	209	2	-45	1	3.5	21.3	49.6
F	209	2	-21	1	3.25	19.6	36
F	209	2	-7	1	3	19	39
F	209	2	0	2	3	19.4	31.7
F	209	2	7	2	3.25	19	31
F	209	2	21	2	3.25	17.5	38.8
F	209	2	28	2	3.25	17.9	36.7
F	210	4	-45	1	2.5	11.9	29.6
F	210	4	-21	1	2.75	15.6	36
F	210	4	-7	1	2.75	15	33.4
F	210	4	0	2	2.75	12.7	26.7
F	210	4	7	2	2.5	13.3	30.2
F	210	4	21	2	2.25	7.9	16.7
F	210	4	28	2	2.25	10.5	22.5
F	211	4	-45	1	3.25	21.1	39.2
F	211	4	-21	1	3.5	21	42.1
F	211	4	-7	1	3.5	21.5	44
F	211	4	0	2	3.25	21.3	37.9
F	211	4	7	2	3	21.7	39
F	211	4	21	2	3	19.2	37.1
F	211	4	28	2	3	18.6	35.1
F	212	2	-45	1	2.75	13.8	31
F	212	2	-21	1	3	15.4	37.1
F	212	2	-7	1	3	16.3	38.3
F	212	2	0	2	3	15.5	35.2
F	212	2	7	2	3	12.9	35
F	212	2	21	2	2	7.7	21.9
F	212	2	28	2	2	7.3	22.5
F	213	5	-45	1	3	13.8	40.8
F	213	5	-21	1	2.75	12.8	33
F	213	5	-7	1	2.75	12.1	37.5
F	213	5	0	2	2.75	12.3	33.8
F	213	5	7	2	2.5	9.6	34.2
F	213	5	21	2	2.25	8.3	24.6
F	213	5	28	2	2.25	7.5	24.2
F	214	2	-45	1	3.5	19.2	34
F	214	2	-21	1	3.5	19.2	39.6
F	214	2	-7	1	3.5	17.9	44
F	214	2	0	2	3.25	18.1	41.1
F	214	2	7	2	3.25	17.1	34.2
F	214	2	21	2	3	15.2	25.4
F	214	2	28	2	3.25	14.8	32.9
F	215	2	-45	1	3.5	19.2	44.2
F	215	2	-21	1	3.75	19.2	47.3
F	215	2	-7	1	3.5	19.6	41.7
F	215	2	0	2	3.5	18.4	40.4
F	215	2	7	2	3.5	18.8	40.4
F	215	2	21	2	3	12.9	35
F	215	2	28	2	3	13	31.1
F	216	2	-45	1	3.5	19	44.6
F	216	2	-21	1	3.75	19.1	46.9
F	216	2	-7	1	3.75	22.5	42.9
F	216	2	0	2	3.5	20.6	38.5
F	216	2	7	2	3.5	19.2	43.5
F	216	2	21	2	2.75	14.2	29.6
F	216	2	28	2	2.5	11.5	27.3
F	217	4	-45	1	4	32.1	44.8
F	217	4	-21	1	4	27.5	42.3
F	217	4	-7	1	3.75	24.4	38.5
F	217	4	0	2	3.75	24.5	40.4
F	217	4	7	2	3.75	24.6	41.3
F	217	4	21	2	3.5	21.5	28.5
F	217	4	28	2	3.5	20.6	22.9
F	218	3	-45	1	4	28.3	51.7
F	218	3	-21	1	4	25.6	50
F	218	3	-7	1	-	-	-
F	218	3	0	2	3.75	25.6	40.3
F	218	3	7	2	3.25	22.7	32.1
F	218	3	21	2	3	19.4	30.6
F	218	3	28	2	2	13.7	23.2
F	219	2	-45	1	2.75	12.3	37.7
F	219	2	-21	1	2.75	10.9	33.1
F	219	2	-7	1	2.75	12.1	35.9
F	219	2	0	2	2.75	10	30.2
F	219	2	7	2	3	11.9	37.3
F	219	2	21	2	2.75	9.6	35.8
F	219	2	28	2	2.75	11.2	32
F	220	2	-45	1	3.25	18.3	42.3
F	220	2	-21	1	3	15	43.5
F	220	2	-7	1	3.25	18.4	43.5
F	220	2	0	2	3.25	16.5	38.8
F	220	2	7	2	3.25	17.1	38.8
F	220	2	21	2	3	14.8	35.2
F	220	2	28	2	2.75	12.7	36.5
F	221	3	-45	1	4.25	34	35.8
F	221	3	-21	1	4	32.9	51.9
F	221	3	-7	1	4	32.9	55
F	221	3	0	2	4	31	31.9
F	221	3	7	2	3.75	31.5	39.8
F	221	3	21	2	3.25	23.2	38.5
F	221	3	28	2	2.75	21.7	34.4
F	222	3	-45	1	4	30.6	58.5
F	222	3	-21	1	3.75	27.5	61.3
F	222	3	-7	1	4	32.5	69.8
F	222	3	0	2	-	-	-
F	222	3	7	2	3.75	26.3	61.7
F	222	3	21	2	3.5	22.5	49.8
F	222	3	28	2	3.75	20.2	45.2
F	223	3	-45	1	3	12.5	32.9
F	223	3	-21	1	2.75	11.9	36
F	223	3	-7	1	2.75	12.1	31.5
F	223	3	0	2	2.75	10	37.5
F	223	3	7	2	2.75	9.6	34.4
F	223	3	21	2	2.75	7.5	26.7
F	223	3	28	2	2.5	7.3	22.5
F	224	4	-45	1	3.75	21.9	40.4
F	224	4	-21	1	3	15.1	33
F	224	4	-7	1	-	-	-
F	224	4	0	2	3.25	17.3	29.2
F	224	4	7	2	3	16.3	35
F	224	4	21	2	2.75	8.97	31.5
F	224	4	28	2	3	13.8	26.3
F	225	4	-45	1	4	28.1	53.5
F	225	4	-21	1	4	23.1	58.9
F	225	4	-7	1	4.5	36.3	52.7
F	225	4	0	2	4.25	30	50.2
F	225	4	7	2	4	22.7	46.7
F	225	4	21	2	3.25	18.4	37.8
F	225	4	28	2	3	15.9	35.4
F	226	2	-45	1	4	22.5	50.5
F	226	2	-21	1	3.75	20.2	46.5
F	226	2	-7	1	4	21.1	45.4
F	226	2	0	2	4	22.1	54
F	226	2	7	2	3.5	20.6	44.6
F	226	2	21	2	3.25	20.6	44.9
F	226	2	28	2	3.5	17.7	42.9
F	227	4	-45	1	3	16	38.8
F	227	4	-21	1	3	15.6	34.6
F	227	4	-7	1	3.25	18.4	56
F	227	4	0	2	3.25	15	41
F	227	4	7	2	3	14.4	40
F	227	4	21	2	3	12.5	32.7
F	227	4	28	2	2.75	10.8	24.2
F	228	3	-45	1	4	27.5	51.5
F	228	3	-21	1	4	27.6	54.4
F	228	3	-7	1	4.25	29.2	59.8
F	228	3	0	2	4	28.5	44
F	228	3	7	2	3.5	24.4	42.7
F	228	3	21	2	3.5	23.1	34.2
F	228	3	28	2	3.75	23.3	39.4
F	229	4	-45	1	3.25	20.4	41.9
F	229	4	-21	1	3	17.7	34
F	229	4	-7	1	3.5	17.1	40.4
F	229	4	0	2	3	12.3	32.5
F	229	4	7	2	3.25	15.6	36.1
F	229	4	21	2	2.5	10.6	27.3
F	229	4	28	2	2.5	10.8	23.1
F	230	2	-45	1	3	10.7	32.9
F	230	2	-21	1	3	10.6	33.1
F	230	2	-7	1	3.25	10.8	35.2
F	230	2	0	2	3	11.5	33.3
F	230	2	7	2	3	9.6	28.8
F	230	2	21	2	2.75	9	30
F	230	2	28	2	2.75	9.2	34.2
F	231	3	-45	1	4	32.5	42.8
F	231	3	-21	1	4	32.5	47.5
F	231	3	-7	1	4	32.7	45.5
F	231	3	0	2	3.75	31.5	40.4
F	231	3	7	2	3.5	26.7	36.3
F	231	3	21	2	3	21.7	36.3
F	231	3	28	2	3	13.2	28.8
F	232	3	-45	1	3.5	25.6	40.4
F	232	3	-21	1	3.5	23.5	35.4
F	232	3	-7	1	4	32.7	45.5
F	232	3	0	2	3	21	41.5
F	232	3	7	2	2.75	17.5	31.7
F	232	3	21	2	2.5	15.6	25
F	232	3	28	2	2.5	14	24.4
F	233	2	-45	1	3	10.2	37.9
F	233	2	-21	1	3	11.7	39.4
F	233	2	-7	1	3.5	14.4	42.8
F	233	2	0	2	3.25	13.5	37.7
F	233	2	7	2	3.25	12	36.5
F	233	2	21	2	3	11	34.8
F	233	2	28	2	3	10.8	37.1
F	234	3	-45	1	3.5	21.5	40.8
F	234	3	-21	1	3.75	25	33.8
F	234	3	-7	1	3.75	24.2	38.3
F	234	3	0	2	-	-	-
F	234	3	7	2	3	19.2	35.8
F	234	3	21	2	3	17.5	35
F	234	3	28	2	3	14.8	26.5
F	235	2	-45	1	3.5	17.1	38.8
F	235	2	-21	1	3.25	15.4	40.6
F	235	2	-7	1	3.25	16.5	39.8
F	235	2	0	2	3	13.5	36.3
F	235	2	7	2	3	14.8	34
F	235	2	21	2	2.75	12.2	42.5
F	235	2	28	2	2.75	12.5	33.5
F	236	5	-45	1	4.25	36	62.5
F	236	5	-21	1	4	36.9	54.2
F	236	5	-7	1	4	32.5	56.7
F	236	5	0	2	3.5	28.4	44.6
F	236	5	7	2	3.5	29.6	46.9
F	236	5	21	2	3	14.8	37.3
F	236	5	28	2	3	15.8	39.2
F	237	5	-45	1	3.75	27.5	61.3
F	237	5	-21	1	3.75	20.5	45.4
F	237	5	-7	1	3.75	21.5	45
F	237	5	0	2	-	-	-
F	237	5	7	2	-	-	-
F	237	5	21	2	-	-	-
F	237	5	28	2	-	-	-
F	238	5	-45	1	3.5	18.5	41.9
F	238	5	-21	1	3	14	36.5
F	238	5	-7	1	-	-	-
F	238	5	0	2	2.5	12.1	31.1
F	238	5	7	2	2.5	12.8	25.8
F	238	5	21	2	2.5	10.5	24.8
F	238	5	28	2	2	10.6	24.2
F	239	3	-45	1	4	25	50
F	239	3	-21	1	4	20.6	43.4
F	239	3	-7	1	3.75	22.3	47.1
F	239	3	0	2	3.75	20	42.1
F	239	3	7	2	3.5	25	39.6
F	239	3	21	2	3.75	21	38.3
F	239	3	28	2	3.75	20.2	46.5
F	240	5	-45	1	3.5	17.5	40.8
F	240	5	-21	1	3.5	16.9	46.5
F	240	5	-7	1	3.5	16.5	49
F	240	5	0	2	3.25	15.8	48
F	240	5	7	2	3.25	14	48.8
F	240	5	21	2	2.75	9.6	39.5
F	240	5	28	2	2.75	11.5	40.2
F	241	4	-45	1	4	26.5	49.8
F	241	4	-21	1	3.75	23.5	47.7
F	241	4	-7	1	3.75	22.1	45.1
F	241	4	0	2	3.5	24.5	47.5
F	241	4	7	2	3.5	18.8	39.8
F	241	4	21	2	3.5	19.4	33
F	241	4	28	2	3.25	14.6	26.7
F	242	2	-45	1	3.75	24.6	41.7
F	242	2	-21	1	3.25	15.4	37.3
F	242	2	-7	1	3.25	19.4	43.8
F	242	2	0	2	3.25	17.7	39.5
F	242	2	7	2	3.5	17.3	39.6
F	242	2	21	2	3	15.2	39.6
F	242	2	28	2	3	16.5	39
F	243	3	-45	1	4	27.7	51.5
F	243	3	-21	1	4	27.1	46.5
F	243	3	-7	1	4.25	30.2	46.9
F	243	3	0	2	4	27.8	48.8
F	243	3	7	2	3.75	29.6	46.5
F	243	3	21	2	3.5	22.3	36.3
F	243	3	28	2	3.5	21.7	33.3
F	244	2	-45	1	3	13.5	39.8
F	244	2	-21	1	3.25	13.1	40.4
F	244	2	-7	1	-	-	-
F	244	2	0	2	3.25	13.3	38.5
F	244	2	7	2	3	12.5	34.6
F	244	2	21	2	2.75	9.8	24.8
F	244	2	28	2	3	10.6	32.5
F	245	4	-45	1	3.25	13.4	44
F	245	4	-21	1	3	13.1	34.6
F	245	4	-7	1	3.5	14.2	41.9
F	245	4	0	2	3	13.4	35.4
F	245	4	7	2	2.75	11.5	35
F	245	4	21	2	-	-	-
F	245	4	28	2	2.5	11.3	29.6
F	246	3	-45	1	3	17.7	34
F	246	3	-21	1	3.25	16.9	34
F	246	3	-7	1	3.25	18.1	35.2
F	246	3	0	2	3	15.5	38.1
F	246	3	7	2	2.75	14.2	31.5
F	246	3	21	2	2.5	10.3	26.9
F	246	3	28	2	2	9.18	22.9
F	247	3	-45	1	3.5	18.5	29.2
F	247	3	-21	1	3.75	17.9	45.4
F	247	3	-7	1	4	17.9	44.4
F	247	3	0	2	3.5	18.8	37.3
F	247	3	7	2	3.5	17.3	37.9
F	247	3	21	2	3	14	39.6
F	247	3	28	2	3	13.5	25.3
F	248	2	-45	1	3.5	19.4	40
F	248	2	-21	1	3.75	21.1	46.1
F	248	2	-7	1	4	23.1	50.9
F	248	2	0	2	3.5	21.5	50.8
F	248	2	7	2	3.75	21.7	45.6
F	248	2	21	2	3.25	15.6	39.2
F	248	2	28	2	3.25	15.2	39.8
F	249	6	-45	1	3.25	16.8	40
F	249	6	-21	1	3.5	18.1	42.1
F	249	6	-7	1	3.5	17.4	38.1
F	249	6	0	2	3.25	15.8	34
F	249	6	7	2	3.25	17.1	40.9
F	249	6	21	2	3	15.8	36.5
F	249	6	28	2	3	15.5	36.3
F	250	4	-45	1	3.75	22.3	43.8
F	250	4	-21	1	3.5	20.2	42.5
F	250	4	-7	1	-	-	-
F	250	4	0	2	3.25	17.1	37.7
F	250	4	7	2	3	11.7	38.3
F	250	4	21	2	3	10	26
F	250	4	28	2	2.5	8.14	28.1
F	251	2	-45	1	3	14.5	35.2
F	251	2	-21	1	3	12.9	42.5
F	251	2	-7	1	3.25	15	43.4
F	251	2	0	2	3.25	14.8	45.8
F	251	2	7	2	3	13.1	38.1
F	251	2	21	2	2.75	10	32.9
F	251	2	28	2	2.75	9.8	37.5
F	252	3	-45	1	2.25	7.09	30.7
F	252	3	-21	1	2.5	7.7	29.8
F	252	3	-7	1	2.75	8.3	24.8
F	252	3	0	2	2.75	8.13	33.8
F	252	3	7	2	2.5	7.7	24
F	252	3	21	2	2.5	7.5	23
F	252	3	28	2	2.5	7.4	24.2
